# Supplementary material for: Analyzing Barriers and Enablers for the Acceptance of Artificial Intelligence Innovations into Radiology Practice: A Scoping Review
Source: Tomography. 2023 Jul 28;9(4):1443–55. doi: 10.3390/tomography9040115 (PMC10459931; doi:10.3390/tomography9040115)
Supplement: Supplementary file 1 [file tomography-09-00115-s001.zip]

Archive with 1 entries (1 files):
- tomography-2476888-supplementary.pdf
